# Supplementary material for: Synergistic Anticancer Activity of Fucoidan from Lessonia trabeculata Combined with Chemotherapeutic Agents in 4T1 Breast Spheroids
Source: Mar Drugs. 2025 Nov 26;23(12):451. doi: 10.3390/md23120451 (PMC12734982; doi:10.3390/md23120451)
Supplement: Supplementary file 1 [file marinedrugs-23-00451-s001.zip]

Archive with 1 entries (1 files):
- marinedrugs-3877625-supplementary.pdf
